# Supplementary material for: Genome Evolution in Bacteria Isolated from Million-Year-Old Subseafloor Sediment
Source: mBio. 2021 Aug 17;12(4):e01150-21. doi: 10.1128/mBio.01150-21 (PMC8406185; doi:10.1128/mBio.01150-21)
Supplement: TABLE S1 [file mbio.01150-21-st001.xlsx]

## Sheet: Sheet1
	Group	isolation depth	isolate	N50 contig size (bp)	size (Mb)	# contigs	GC content	completeness (CheckM)	Contamination (CheckM)	predicted genome size (Mb)	# PEGs	Predicted #f PEGs	% core genome
	Ca. T. pliocenensis'	3 mbsf	3.4	649568	4.7	13	53.5	1	0	4.7	4463	4463	40.5333
			3.7	1392694	4.73	13	53.5	1	0	4.73	4463	4463	40.5333
			3.F	1049738	4.64	13	53.5	1	0	4.64	4463	4463	40.5333
			3.G	1232970	4.64	13	53.5	1	0	4.64	4463	4463	40.5333
			3.H	994209	4.64	13	53.5	1	0	4.64	4463	4463	40.5333
			3.I	735219	4.64	11	53.5	1	0	4.64	4466	4466	40.506
			3.J	1232974	4.64	11	53.5	1	0	4.64	4466	4466	40.506
			3.3	556527	4.64	13	53.5	1	0	4.64	4463	4463	40.5333
			3.6	1047050	4.63	13	53.5	1	0	4.63	4463	4463	40.5333
	T. xiamenensis 'Neogene'	6 mbsf	6.1	823074	4.74	10	54.8	0.995	0	4.76382	4651	4674.37	38.8949
			6.2	671859	4.59	9	54.8	0.97	0	4.73196	4481	4619.59	40.3705
			6.6	1045808	4.74	12	54.8	1	0	4.74	4622	4622	39.1389
			6.18	1220195	4.75	14	54.8	1	0	4.75	4651	4651	38.8949
			6.F	1372017	4.74	9	54.8	0.995	0	4.76382	4637	4660.3	39.0123
			6.G	1372000	4.73	7	54.8	0.995	0	4.75377	4636	4659.3	39.0207
			6.I	1156923	4.75	11	54.8	1	0	4.75	4651	4651	38.8949
			6.J	1392823	4.64	8	54.8	0.975	0	4.75897	4555	4671.79	39.7146
		3 mbsf	3.1	1245526	4.75	12	54.8	1	0	4.75	4673	4673	38.7117
	T. xiamenensis 'Miocene'	6 mbsf	6.5	484976	4.87	16	54.7	1	0	4.87	4730	4730	38.2452
			6.9	484974	4.87	15	54.7	1	0	4.87	4728	4728	38.2614
			6.H	484664	4.87	16	54.6	1	0	4.87	4732	4732	38.2291
