# Supplementary material for: Genome Evolution in Bacteria Isolated from Million-Year-Old Subseafloor Sediment
Source: mBio. 2021 Aug 17;12(4):e01150-21. doi: 10.1128/mBio.01150-21 (PMC8406185; doi:10.1128/mBio.01150-21)
Supplement: TABLE S2 [file mbio.01150-21-st002.xlsx]

## Sheet: aBRSEL
Group	Genome	Average dN/dS	aBRSEL run1		aBRSEL run2		aBRSEL run3		aBRSEL run5		aBRSEL run4		aBRSEL run6		aBRSEL run7		aBRSEL run8		aBRSEL run9		aBRSEL run10
			dN/dS	P value	dN/dS	P value	dN/dS	P value	dN/dS	P value	dN/dS	P value	dN/dS	P value	dN/dS	P value	dN/dS	P value	dN/dS	P value	dN/dS	P value
Ca. T. pliocenensis'	3_H	0.0281																			0.0281	<0.001
	3_I	0.0315																	0.0315	<0.001
	3_G	0.03	0.03	<0.001		>0.05
	3_F	0.0296															0.0296	<0.001
	3_7	0.0314													0.0314	<0.001
	3_6	0.0305											0.0305	<0.001
	3_J	0.0293									0.0293	<0.001
	3_4	0.0273							0.0273	<0.001
	3_3	0.0259					0.0259	<0.001
T. xiamenensis str. 'Neogene'	6_G	0.0389															0.0389	<0.001
	6_J	0.0376																			0.0376	<0.001
	6_I	0.0395																	0.0395	<0.001
	6_F	0.039													0.039	<0.001
	6_6	0.0385					0.0385	<0.001
	6_1	0.0365							0.0365	<0.001
	6_18	0.04											0.04	<0.001
	3_1	0.0389									0.0389	<0.001
	6_2	0.04	0.04	<0.001		>0.05
T. xiamenensis str. 'Miocene'	6_9	0.0425667									0.0433	<0.001	0.0412	<0.001			0.0432	<0.001
	6_H	0.0428667					0.0415	<0.001							0.0433	<0.001			0.0438	<0.001
	6_5	0.04365	0.044	<0.001		>0.05			0.0433	<0.001											0.0422	<0.001
Type strains	T. alkalitolerans	0.00547667	0.01	<0.001	0.00127	<0.001	0.00516	<0.001
	T. australica	0.0167333	0.011	<0.001	0.0334	<0.001	0.0058	<0.001
	T. indica	0.0295	0.026	<0.001	0.033	<0.001
	T. lohafexi	0.0262	0.021	<0.001	0.033	<0.001	0.0276	<0.001	0.0262	<0.001	0.0234	<0.001	0.0264	<0.001	0.0258	<0.001	0.0266	<0.001	0.0264	<0.001	0.0256	<0.001
	T. lucentensis	0.03488	0.035	<0.001	0.0461	<0.001	0.0316	<0.001	0.0317	<0.001	0.0351	<0.001	0.0351	<0.001	0.0333	<0.001	0.0346	<0.001	0.0337	<0.001	0.0326	<0.001
	T. marina	0.0123974	0.02	<0.001	0.0289	<0.001	0.018	<0.001	0.00732	<0.001	0.018	<0.001	0.000354	<0.001	0.0136	<0.001	0.0006	<0.001	0	<0.001	0.0172	<0.001
	T. mesophila	0.00717222	0.01	<0.001	0.0163	<0.001			0.012	<0.001	0.002	<0.001	0.00425	<0.001	0.006	<0.001	0.0043	<0.001	0	<0.001	0.0097	<0.001
	T. permensis	0.0375333	0.037	<0.001		>0.05	0.0363	<0.001	0.0388	<0.001	0.0381	<0.001	0.0354	<0.001	0.0378	<0.001	0.0375	<0.001	0.0388	<0.001	0.0381	<0.001
	T. povalilytica	0.0285	0.017	<0.001	0.04	<0.001
	T. profundimaris	0.013058	0.02	<0.001	0.0188	<0.001	0.0302	<0.001	0.00747	<0.001	0.0188	<0.001	0	<0.001	0.00417	<0.001	0.00499	<0.001	0.00635	<0.001	0.0198	<0.001
	T. tepidophila	0.0152	0.021	<0.001	0.0094	<0.001
	T. xiamenensis	0.03848	0.042	<0.001	0.0328	<0.001	0.0347	<0.001	0.0307	<0.001	0.0405	<0.001	0.042	<0.001	0.0422	<0.001	0.04	<0.001	0.0415	<0.001	0.0384	<0.001
	T. xianhensis	0.01634	0.02	<0.001	0.02	<0.001	0.0187	<0.001	0.0175	<0.001	0.0125	<0.001	0.008	<0.001	0.01	<0.001	0.0259	<0.001	0.0158	<0.001	0.015	<0.001
	Group	average dN/dS	SD	P value
	subseafloor	0.0353135	0.0057081
	type strains	0.0232229	0.0114178
	all	0.0300898	0.0106098
	2 sided T-test (subseafloor vs. type strains)			5.44853e-05
	* Black filling of cells indicates that the genome was not included in the run. Highly similar genomes cannot be included in aBRSEL, and thus aBRSEL had to be run 10 separate times with different similar genome included separately.
